# Supplementary material for: Two new species of the genus Macrothele Ausserer, 1871 (Araneae, Macrothelidae) from China
Source: Biodivers Data J. 2022 Nov 1;10:e90967. doi: 10.3897/BDJ.10.e90967 (PMC9836591; doi:10.3897/BDJ.10.e90967)
Supplement: XML Treatment for Macrothele washanensis [file BDJ.10.e90967-treatment1.xml]

<!DOCTYPE tp:taxon-treatment
  PUBLIC "-//TaxonX//DTD Taxonomic Treatment Publishing DTD v0 20100105//EN" "tax-treatment-NSO.dtd">
<tp:taxon-treatment xmlns:tp="http://www.plazi.org/taxpub"><tp:treatment-meta><mixed-citation publication-type="journal"><person-group><name><surname>Wu</surname><given-names>Yaying</given-names></name><name><surname>Li</surname><given-names>Zhimin</given-names></name><name><surname>Yang</surname><given-names>Yan</given-names></name><name><surname>Yang</surname><given-names>Zizhong</given-names></name></person-group><article-title>Two new species of the genus <italic><tp:taxon-name><tp:taxon-name-part taxon-name-part-type="genus" reg="Macrothele">Macrothele</tp:taxon-name-part></tp:taxon-name></italic> Ausserer, 1871 (<tp:taxon-name><tp:taxon-name-part taxon-name-part-type="order">Araneae</tp:taxon-name-part></tp:taxon-name>, <tp:taxon-name><tp:taxon-name-part taxon-name-part-type="family">Macrothelidae</tp:taxon-name-part></tp:taxon-name>) from China</article-title><source>Biodivers Data J</source><day>01</day><month>11</month><year>2022</year><volume>10</volume><pub-id pub-id-type="doi">10.3897/BDJ.10.e90967</pub-id></mixed-citation></tp:treatment-meta><tp:nomenclature><tp:taxon-name>
            <object-id xmlns:xlink="http://www.w3.org/1999/xlink" content-type="arpha" xlink:type="simple">01B89F2B-E7E9-590F-B009-23B2E98C9F5D</object-id>
            <tp:taxon-name-part taxon-name-part-type="genus">Macrothele</tp:taxon-name-part>
            <tp:taxon-name-part taxon-name-part-type="species">washanensis</tp:taxon-name-part>
            <object-id xmlns:xlink="http://www.w3.org/1999/xlink" content-type="zoobank" xlink:type="simple" object-id-type="ZooBank">259FAB90-0670-4940-9A06-49B730786D34</object-id>
          </tp:taxon-name><tp:taxon-authority>Wu &amp; Yang</tp:taxon-authority><tp:taxon-status xmlns:xlink="http://www.w3.org/1999/xlink" xlink:type="simple">sp. n.</tp:taxon-status></tp:nomenclature><tp:treatment-sec sec-type="materials"><title>Materials</title><list list-type="alpha-lower" list-content="occurrences"><list-item><p><bold>Type status:</bold> <named-content xmlns:xlink="http://www.w3.org/1999/xlink" content-type="dwc:typeStatus" xlink:type="simple">Holotype</named-content>. <bold>Occurrence:</bold> recordedBy: <named-content xmlns:xlink="http://www.w3.org/1999/xlink" content-type="dwc:recordedBy" xlink:type="simple">Zizhong Yang, Yongming You and Jiasen Wei</named-content>; individualCount: <named-content xmlns:xlink="http://www.w3.org/1999/xlink" content-type="dwc:individualCount" xlink:type="simple">1</named-content>; sex: <named-content xmlns:xlink="http://www.w3.org/1999/xlink" content-type="dwc:sex" xlink:type="simple">male</named-content>; lifeStage: <named-content xmlns:xlink="http://www.w3.org/1999/xlink" content-type="dwc:lifeStage" xlink:type="simple">adult</named-content>; occurrenceID: <named-content xmlns:xlink="http://www.w3.org/1999/xlink" content-type="dwc:occurrenceID" xlink:type="simple">D04682CE-CED5-56AC-A410-7702384D544D</named-content>; <bold>Taxon:</bold> scientificName: <named-content xmlns:xlink="http://www.w3.org/1999/xlink" content-type="dwc:scientificName" xlink:type="simple"><italic><tp:taxon-name><tp:taxon-name-part taxon-name-part-type="genus" reg="Macrothele">Macrothele</tp:taxon-name-part><tp:taxon-name-part taxon-name-part-type="species" reg="washanensis">washanensis</tp:taxon-name-part></tp:taxon-name></italic></named-content>; order: <named-content xmlns:xlink="http://www.w3.org/1999/xlink" content-type="dwc:order" xlink:type="simple"><tp:taxon-name><tp:taxon-name-part taxon-name-part-type="order">Araneae</tp:taxon-name-part></tp:taxon-name></named-content>; family: <named-content xmlns:xlink="http://www.w3.org/1999/xlink" content-type="dwc:family" xlink:type="simple"><tp:taxon-name><tp:taxon-name-part taxon-name-part-type="family">Macrothelidae</tp:taxon-name-part></tp:taxon-name></named-content>; genus: <named-content xmlns:xlink="http://www.w3.org/1999/xlink" content-type="dwc:genus" xlink:type="simple"><tp:taxon-name><tp:taxon-name-part taxon-name-part-type="genus">Macrothele</tp:taxon-name-part></tp:taxon-name></named-content>; <bold>Location:</bold> country: <named-content xmlns:xlink="http://www.w3.org/1999/xlink" content-type="dwc:country" xlink:type="simple">China</named-content>; stateProvince: <named-content xmlns:xlink="http://www.w3.org/1999/xlink" content-type="dwc:stateProvince" xlink:type="simple">Yunnan</named-content>; county: <named-content xmlns:xlink="http://www.w3.org/1999/xlink" content-type="dwc:county" xlink:type="simple">Cangyuan county</named-content>; municipality: <named-content xmlns:xlink="http://www.w3.org/1999/xlink" content-type="dwc:municipality" xlink:type="simple">Lincang</named-content>; verbatimLatitude: <named-content xmlns:xlink="http://www.w3.org/1999/xlink" content-type="dwc:verbatimLatitude" xlink:type="simple">23°14′5′′N</named-content>; verbatimLongitude: <named-content xmlns:xlink="http://www.w3.org/1999/xlink" content-type="dwc:verbatimLongitude" xlink:type="simple">99°17′48′′E</named-content>; <bold>Event:</bold> year: <named-content xmlns:xlink="http://www.w3.org/1999/xlink" content-type="dwc:year" xlink:type="simple">2021</named-content>; month: <named-content xmlns:xlink="http://www.w3.org/1999/xlink" content-type="dwc:month" xlink:type="simple">5</named-content>; day: <named-content xmlns:xlink="http://www.w3.org/1999/xlink" content-type="dwc:day" xlink:type="simple">10</named-content>; <bold>Record Level:</bold> institutionCode: <named-content xmlns:xlink="http://www.w3.org/1999/xlink" content-type="dwc:institutionCode" xlink:type="simple">DUIER-MWa11</named-content></p></list-item><list-item><p><bold>Type status:</bold> <named-content xmlns:xlink="http://www.w3.org/1999/xlink" content-type="dwc:typeStatus" xlink:type="simple">Paratype</named-content>. <bold>Occurrence:</bold> recordedBy: <named-content xmlns:xlink="http://www.w3.org/1999/xlink" content-type="dwc:recordedBy" xlink:type="simple">Zizhong Yang, Yongming You and Jiasen Wei</named-content>; individualCount: <named-content xmlns:xlink="http://www.w3.org/1999/xlink" content-type="dwc:individualCount" xlink:type="simple">5</named-content>; sex: <named-content xmlns:xlink="http://www.w3.org/1999/xlink" content-type="dwc:sex" xlink:type="simple">2 males, 3 females</named-content>; lifeStage: <named-content xmlns:xlink="http://www.w3.org/1999/xlink" content-type="dwc:lifeStage" xlink:type="simple">adult</named-content>; occurrenceID: <named-content xmlns:xlink="http://www.w3.org/1999/xlink" content-type="dwc:occurrenceID" xlink:type="simple">591EC1BF-750A-582E-9048-CB6B879AA1AE</named-content>; <bold>Taxon:</bold> scientificName: <named-content xmlns:xlink="http://www.w3.org/1999/xlink" content-type="dwc:scientificName" xlink:type="simple"><italic><tp:taxon-name><tp:taxon-name-part taxon-name-part-type="genus" reg="Macrothele">Macrothele</tp:taxon-name-part><tp:taxon-name-part taxon-name-part-type="species" reg="washanensis">washanensis</tp:taxon-name-part></tp:taxon-name></italic></named-content>; order: <named-content xmlns:xlink="http://www.w3.org/1999/xlink" content-type="dwc:order" xlink:type="simple"><tp:taxon-name><tp:taxon-name-part taxon-name-part-type="order">Araneae</tp:taxon-name-part></tp:taxon-name></named-content>; family: <named-content xmlns:xlink="http://www.w3.org/1999/xlink" content-type="dwc:family" xlink:type="simple"><tp:taxon-name><tp:taxon-name-part taxon-name-part-type="family">Macrothelidae</tp:taxon-name-part></tp:taxon-name></named-content>; genus: <named-content xmlns:xlink="http://www.w3.org/1999/xlink" content-type="dwc:genus" xlink:type="simple"><tp:taxon-name><tp:taxon-name-part taxon-name-part-type="genus">Macrothele</tp:taxon-name-part></tp:taxon-name></named-content>; <bold>Location:</bold> country: <named-content xmlns:xlink="http://www.w3.org/1999/xlink" content-type="dwc:country" xlink:type="simple">China</named-content>; stateProvince: <named-content xmlns:xlink="http://www.w3.org/1999/xlink" content-type="dwc:stateProvince" xlink:type="simple">Yunnan</named-content>; county: <named-content xmlns:xlink="http://www.w3.org/1999/xlink" content-type="dwc:county" xlink:type="simple">Cangyuan county</named-content>; municipality: <named-content xmlns:xlink="http://www.w3.org/1999/xlink" content-type="dwc:municipality" xlink:type="simple">Lincang</named-content>; verbatimLatitude: <named-content xmlns:xlink="http://www.w3.org/1999/xlink" content-type="dwc:verbatimLatitude" xlink:type="simple">23°14′5′′N</named-content>; verbatimLongitude: <named-content xmlns:xlink="http://www.w3.org/1999/xlink" content-type="dwc:verbatimLongitude" xlink:type="simple">99°17′48′′E</named-content>; <bold>Event:</bold> year: <named-content xmlns:xlink="http://www.w3.org/1999/xlink" content-type="dwc:year" xlink:type="simple">2021</named-content>; month: <named-content xmlns:xlink="http://www.w3.org/1999/xlink" content-type="dwc:month" xlink:type="simple">5</named-content>; day: <named-content xmlns:xlink="http://www.w3.org/1999/xlink" content-type="dwc:day" xlink:type="simple">10</named-content>; <bold>Record Level:</bold> institutionCode: <named-content xmlns:xlink="http://www.w3.org/1999/xlink" content-type="dwc:institutionCode" xlink:type="simple">DUIER-MWa21-MWa25</named-content></p></list-item><list-item><p><bold>Type status:</bold> <named-content xmlns:xlink="http://www.w3.org/1999/xlink" content-type="dwc:typeStatus" xlink:type="simple">Other material</named-content>. <bold>Occurrence:</bold> recordedBy: <named-content xmlns:xlink="http://www.w3.org/1999/xlink" content-type="dwc:recordedBy" xlink:type="simple">Zizhong Yang, Chenggong Li and Wenjie Zhang</named-content>; individualCount: <named-content xmlns:xlink="http://www.w3.org/1999/xlink" content-type="dwc:individualCount" xlink:type="simple">6</named-content>; sex: <named-content xmlns:xlink="http://www.w3.org/1999/xlink" content-type="dwc:sex" xlink:type="simple">4 males, 2 females</named-content>; lifeStage: <named-content xmlns:xlink="http://www.w3.org/1999/xlink" content-type="dwc:lifeStage" xlink:type="simple">2 males juveniles, 2 females juveniles</named-content>; occurrenceID: <named-content xmlns:xlink="http://www.w3.org/1999/xlink" content-type="dwc:occurrenceID" xlink:type="simple">1CB3C2AB-A8F3-597A-B327-116255DB7C73</named-content>; <bold>Taxon:</bold> scientificName: <named-content xmlns:xlink="http://www.w3.org/1999/xlink" content-type="dwc:scientificName" xlink:type="simple"><italic><tp:taxon-name><tp:taxon-name-part taxon-name-part-type="genus" reg="Macrothele">Macrothele</tp:taxon-name-part><tp:taxon-name-part taxon-name-part-type="species" reg="washanensis">washanensis</tp:taxon-name-part></tp:taxon-name></italic></named-content>; order: <named-content xmlns:xlink="http://www.w3.org/1999/xlink" content-type="dwc:order" xlink:type="simple"><tp:taxon-name><tp:taxon-name-part taxon-name-part-type="order">Araneae</tp:taxon-name-part></tp:taxon-name></named-content>; family: <named-content xmlns:xlink="http://www.w3.org/1999/xlink" content-type="dwc:family" xlink:type="simple"><tp:taxon-name><tp:taxon-name-part taxon-name-part-type="family">Macrothelidae</tp:taxon-name-part></tp:taxon-name></named-content>; genus: <named-content xmlns:xlink="http://www.w3.org/1999/xlink" content-type="dwc:genus" xlink:type="simple"><tp:taxon-name><tp:taxon-name-part taxon-name-part-type="genus">Macrothele</tp:taxon-name-part></tp:taxon-name></named-content>; <bold>Location:</bold> country: <named-content xmlns:xlink="http://www.w3.org/1999/xlink" content-type="dwc:country" xlink:type="simple">China</named-content>; stateProvince: <named-content xmlns:xlink="http://www.w3.org/1999/xlink" content-type="dwc:stateProvince" xlink:type="simple">Yunnan</named-content>; county: <named-content xmlns:xlink="http://www.w3.org/1999/xlink" content-type="dwc:county" xlink:type="simple">Gengma county</named-content>; municipality: <named-content xmlns:xlink="http://www.w3.org/1999/xlink" content-type="dwc:municipality" xlink:type="simple">Lincang</named-content>; locality: <named-content xmlns:xlink="http://www.w3.org/1999/xlink" content-type="dwc:locality" xlink:type="simple">Mengjian Town</named-content>; verbatimLatitude: <named-content xmlns:xlink="http://www.w3.org/1999/xlink" content-type="dwc:verbatimLatitude" xlink:type="simple">23°43'0.772″N</named-content>; verbatimLongitude: <named-content xmlns:xlink="http://www.w3.org/1999/xlink" content-type="dwc:verbatimLongitude" xlink:type="simple">99°20'14.784"E</named-content>; <bold>Event:</bold> year: <named-content xmlns:xlink="http://www.w3.org/1999/xlink" content-type="dwc:year" xlink:type="simple">2017</named-content>; month: <named-content xmlns:xlink="http://www.w3.org/1999/xlink" content-type="dwc:month" xlink:type="simple">9</named-content>; day: <named-content xmlns:xlink="http://www.w3.org/1999/xlink" content-type="dwc:day" xlink:type="simple">15</named-content>; <bold>Record Level:</bold> institutionCode: <named-content xmlns:xlink="http://www.w3.org/1999/xlink" content-type="dwc:institutionCode" xlink:type="simple">DUIER-MWa26-MWa211</named-content></p></list-item><list-item><p><bold>Type status:</bold> <named-content xmlns:xlink="http://www.w3.org/1999/xlink" content-type="dwc:typeStatus" xlink:type="simple">Other material</named-content>. <bold>Occurrence:</bold> recordedBy: <named-content xmlns:xlink="http://www.w3.org/1999/xlink" content-type="dwc:recordedBy" xlink:type="simple">Zizhong Yang, Chenggong Li and Wenjie Zhang</named-content>; individualCount: <named-content xmlns:xlink="http://www.w3.org/1999/xlink" content-type="dwc:individualCount" xlink:type="simple">23</named-content>; sex: <named-content xmlns:xlink="http://www.w3.org/1999/xlink" content-type="dwc:sex" xlink:type="simple">females</named-content>; lifeStage: <named-content xmlns:xlink="http://www.w3.org/1999/xlink" content-type="dwc:lifeStage" xlink:type="simple">22 females juveniles</named-content>; occurrenceID: <named-content xmlns:xlink="http://www.w3.org/1999/xlink" content-type="dwc:occurrenceID" xlink:type="simple">C8434D9A-AFE5-5421-BEB6-35D4F206CE28</named-content>; <bold>Taxon:</bold> scientificName: <named-content xmlns:xlink="http://www.w3.org/1999/xlink" content-type="dwc:scientificName" xlink:type="simple"><italic><tp:taxon-name><tp:taxon-name-part taxon-name-part-type="genus" reg="Macrothele">Macrothele</tp:taxon-name-part><tp:taxon-name-part taxon-name-part-type="species" reg="washanensis">washanensis</tp:taxon-name-part></tp:taxon-name></italic></named-content>; order: <named-content xmlns:xlink="http://www.w3.org/1999/xlink" content-type="dwc:order" xlink:type="simple"><tp:taxon-name><tp:taxon-name-part taxon-name-part-type="order">Araneae</tp:taxon-name-part></tp:taxon-name></named-content>; family: <named-content xmlns:xlink="http://www.w3.org/1999/xlink" content-type="dwc:family" xlink:type="simple"><tp:taxon-name><tp:taxon-name-part taxon-name-part-type="family">Macrothelidae</tp:taxon-name-part></tp:taxon-name></named-content>; genus: <named-content xmlns:xlink="http://www.w3.org/1999/xlink" content-type="dwc:genus" xlink:type="simple"><tp:taxon-name><tp:taxon-name-part taxon-name-part-type="genus">Macrothele</tp:taxon-name-part></tp:taxon-name></named-content>; <bold>Location:</bold> country: <named-content xmlns:xlink="http://www.w3.org/1999/xlink" content-type="dwc:country" xlink:type="simple">China</named-content>; stateProvince: <named-content xmlns:xlink="http://www.w3.org/1999/xlink" content-type="dwc:stateProvince" xlink:type="simple">Yunnan</named-content>; county: <named-content xmlns:xlink="http://www.w3.org/1999/xlink" content-type="dwc:county" xlink:type="simple">Gengma county</named-content>; municipality: <named-content xmlns:xlink="http://www.w3.org/1999/xlink" content-type="dwc:municipality" xlink:type="simple">Lincang</named-content>; locality: <named-content xmlns:xlink="http://www.w3.org/1999/xlink" content-type="dwc:locality" xlink:type="simple">Lixin village</named-content>; verbatimLatitude: <named-content xmlns:xlink="http://www.w3.org/1999/xlink" content-type="dwc:verbatimLatitude" xlink:type="simple">23º15′31.90″N</named-content>; verbatimLongitude: <named-content xmlns:xlink="http://www.w3.org/1999/xlink" content-type="dwc:verbatimLongitude" xlink:type="simple">99º17′22.45″E</named-content>; <bold>Event:</bold> year: <named-content xmlns:xlink="http://www.w3.org/1999/xlink" content-type="dwc:year" xlink:type="simple">2018</named-content>; month: <named-content xmlns:xlink="http://www.w3.org/1999/xlink" content-type="dwc:month" xlink:type="simple">7</named-content>; day: <named-content xmlns:xlink="http://www.w3.org/1999/xlink" content-type="dwc:day" xlink:type="simple">25</named-content>; <bold>Record Level:</bold> institutionCode: <named-content xmlns:xlink="http://www.w3.org/1999/xlink" content-type="dwc:institutionCode" xlink:type="simple">DUIER-MWa212-MWa234</named-content></p></list-item></list></tp:treatment-sec><tp:treatment-sec sec-type="Description"><title>Description</title><p><bold>Male</bold> (holotype, DUIER-MWa11, Fig. <xref ref-type="fig" rid="F8016026">1</xref>). Total length 24.56: cephalothorax 10.89 long, 6.98 wide; opisthosoma 8.14 long, 5.64 wide. Carapace dark, gray hairs. Fovea concave. Both eye rows recurved. Eye sizes and inter-distances: AME 0.55, ALE 0.64, PME 0.48, PLE 0.49; ALE-AME 0.14, AME-AME 0.17, ALE-PLE 0.18, PLE-PME 0.07, PME-PME 0.88. Eye area 1.11 long, 2.21 wide. Chelicerae black, with 15 stout promarginal teeth, 13 small retromarginal teeth, and 15 tiny teeth within fang furrow (Fig. <xref ref-type="fig" rid="F8016026">1</xref>F). Labium and maxillae chestnut, with grey bristles and patch of cuspules on anterior half part (Fig. <xref ref-type="fig" rid="F8016026">1</xref>K); maxillae area length 2.58, and cuspules area length 1.45. Sternum with three pairs of sigilla (Fig. <xref ref-type="fig" rid="F8016026">1</xref>J). Palp: tibia grey, 4.34 long, with four long prolateral spines (Fig. <xref ref-type="fig" rid="F8016026">1</xref>G), palpal trochanter without lyral spines; embolus 4.76 long, apex curved and hook shaped (Fig. <xref ref-type="fig" rid="F8016026">1</xref>B-E).</p><p>Leg spines. I: femur with 1 prolateral near base; patella 2 prolateral distally; tibia 2 prolateral, 2 retrolateral, 9 ventral (Fig. <xref ref-type="fig" rid="F8033719">2</xref>A); metatarsus with 19 ventral spines (Fig. <xref ref-type="fig" rid="F8033719">2</xref>B), and two comb-like organs near distad, among them, prolateral with 2 spines, retrolateral with 3 spines (Fig. <xref ref-type="fig" rid="F8180835">3</xref>A-B); tarsus with 3 prolateral and 3 retrolateral. II: femur 1 prolateral near distad; patella 2 prolateral; tibia 1 prolateral, and 3 ventral, 1 spine near distad, 2 near basal (Fig. <xref ref-type="fig" rid="F8033719">2</xref>C); metatarsus with 1 prolateral, 10 ventral (Fig. <xref ref-type="fig" rid="F8033719">2</xref>D), two comb-like organs near distad, among them, prolateral with 3 spines, retrolateral with 4 spines (Fig. <xref ref-type="fig" rid="F8180835">3</xref>C-D); tarsus with 6 prolateral, 6 retrolateral. III: femur 1 prolateral and 1 retrolateral; patella 2 prolateral, 1 retrolateral; tibia 3 prolateral, 2 retrolateral, and 3 ventral; metatarsus 2 ventral, 4 prolateral, 3 retrolateral, two comb-like organs near distad, among them, prolateral with 3 spines, retrolateral with 4 spines (Fig. <xref ref-type="fig" rid="F8180835">3</xref>E-F); tarsus with 4 prolateral, 5 retrolateral. IV: femur 1 prolateral and retrolateral near distal end; patella with 2 prolateral, 1 retrolateral; tibia with 2 prolateral, 1 retrolateral, 3 ventral near distal end; metatarsus with 2 dorsal, 3 prolateral, 3 retrolateral, 7 ventral, and two comb-like organs near distad, among them, prolateral with 3 spines, retrolateral with 5 spines (Fig. <xref ref-type="fig" rid="F8180835">3</xref>G-H); tarsus with 7 prolateral, 6 retrolateral.</p><p>Measurements of palp and legs: palp: 9.63 (2.28, 6.12, 1.23); I: 22.79 (6.14, 7.66, 5.58, 3.41); II: 25.80 (6.72, 8.75, 6.84, 3.49); III: 24.69 (6.14, 7.89, 6.93, 3.73); IV: 29.75 (7.37, 9.35, 8.68, 4.35). Leg formula: 4231.</p><p>Abdomen gray brown, hairy. Spinnerets, PMS one segment, 1.87 long, 0.48 wide, PMS-PMS 0.78; PLS three segments, PLS 10.65 long (3.20, 3.19, 4.26).</p><p><bold>Female</bold> (DUIER-MWa21, Fig. <xref ref-type="fig" rid="F8016030">4</xref>). Total length 28.39 : cephalothorax 11.67 long, 6.66 wide; opisthosoma 9.11 long, 6.54 wide. Eye sizes and inter-distances: AME 0.52, ALE 0.71, PME 0.50, PLE 0.51; AME-AME 0.26, ALE-AME0.24, ALE-PLE 0.12, PME-PME 0.91, PLE-PME 0. Eye area 1.13 long, 2.24 wide. Chelicerae brown, with 15 stout promarginal teeth, 12 small retromarginal teeth, and 13 tiny teeth within fang furrow (Fig. <xref ref-type="fig" rid="F8016030">4</xref>B). Labium and maxillae dark yellow, with dark brown bristles and patch of cuspules on anterior half part (Fig. <xref ref-type="fig" rid="F8016030">4</xref>C); maxillae area length 2.34, and cuspule area length 1.58. Sternum with three pairs of sigilla (Fig. <xref ref-type="fig" rid="F8016030">4</xref>D); palpal trochanter without lyral spines.</p><p>Leg spines. I: femur with 1 prolateral near distad; patella 1 prolateral; tibia with 1 prolateral; metatarsus with 7 ventral, and two comb-like organs near distad, prolateral with 3 spines, retrolateral with 2 spines (Fig. <xref ref-type="fig" rid="F8180837">5</xref>A-B); tarsus with 3 prolateral, 4 retrolateral. II: femur 1 prolateral near distad; patella 2 prolateral; tibia 1 prolateral, 2 ventral; metatarsus 1 prolateral, 6 retrolateral, and two comb-like organs near distad, among them, prolateral with 3 spines, retrolateral with 4 spines (Fig. <xref ref-type="fig" rid="F8180837">5</xref>C-D); tarsus with 5 prolateral, 3 retrolateral. III: femur with 1 dorsal; patella 2 prolateral and 1 retrolateral; tibia 3 prolateral, and 2 retrolateral, 3 ventral distally; metatarsus with 2 dorsal, 5 prolateral, 4 retrolateral, 6 ventral, and two comb-like organs near distad, among them, prolateral with 3 spines, retrolateral with 3 spines (Fig. <xref ref-type="fig" rid="F8180837">5</xref>E-F); tarsus with 5 prolateral, 6 retrolateral. IV: femur 1 prolateral near distad, 1 retrolateral; patella 2 prolateral, 1 retrolateral; tibia 3 prolateral, and 2 retrolateral, 3 ventral near distad; metatarsus with 2 dorsal, 3 prolateral, 4 retrolateral, 7 ventral, and two comb-like organs near distad, prolateral with 3 spines, retrolateral with 6 spines (Fig. <xref ref-type="fig" rid="F8180837">5</xref>G-H); tarsus with 9 prolateral, 7 retrolateral.</p><p>Measurements of palp and legs: palp: 12.07 (3.07, 4.80, 4.20); I: 20.65 (5.80, 7.47, 4.85, 2.53); II: 21.99 (5.81, 7.92, 5.33, 2.93); III: 22.24 (5.39, 7.25, 6.33, 3.27); IV: 25.37 (6.24, 8.35, 7.54, 3.24). Leg formula: 4321.</p><p>Receptacula apically teardrop shaped, the ratio of the length of the T to the length of the CD is almost 1:6 (Fig. <xref ref-type="fig" rid="F8180839">6</xref>A-B). Spinnerets: PMS one segment, PMS 2.78 long, 0.58 wide, PMS-PMS 1.63; PLS three segments, PLS 11.11 long (2.91, 3.75, 4.45).</p></tp:treatment-sec><tp:treatment-sec sec-type="Diagnosis"><title>Diagnosis</title><p>Males of <italic><tp:taxon-name><tp:taxon-name-part taxon-name-part-type="genus" reg="Macrothele">Macrothele</tp:taxon-name-part><tp:taxon-name-part taxon-name-part-type="species" reg="washanensis">washanensis</tp:taxon-name-part></tp:taxon-name></italic> sp. n. resemble <italic><tp:taxon-name><tp:taxon-name-part taxon-name-part-type="genus" reg="Macrothele">M.</tp:taxon-name-part><tp:taxon-name-part taxon-name-part-type="species" reg="arcuata">arcuata</tp:taxon-name-part></tp:taxon-name></italic> Tang, Zhao &amp; Yang, 2020 by having similar bulb shape, but they can be distinguished by the BH no protrusion in prolateral view, embolus tapers from base to apex, and hook-shaped, the ratio of the length of the BH to the length of the E is almost 1 : 4 (Fig. <xref ref-type="fig" rid="F8016026">1</xref>B-E); the four tibial spines visible in prolateral view (Fig. <xref ref-type="fig" rid="F8016026">1</xref>G-I); tibia I with nine spines visible in ventral view, tibia II straight, with three ventral spines (Fig. <xref ref-type="fig" rid="F8033719">2</xref>) (vs tibia with three prolateral spines, and three ventral spines, embolus with visible protrusion, joint of embolus and bulb is strongly bent, embolus needle shaped, the ratio of the length of the BH to the length of the E is almost 1 : 5; tibia I with 26 spines, tibia II with retrolateral bend and 15 ventral spines in <italic><tp:taxon-name><tp:taxon-name-part taxon-name-part-type="genus" reg="Macrothele">M.</tp:taxon-name-part><tp:taxon-name-part taxon-name-part-type="species" reg="arcuata">arcuata</tp:taxon-name-part></tp:taxon-name></italic>). Females of <italic><tp:taxon-name><tp:taxon-name-part taxon-name-part-type="genus" reg="Macrothele">M.</tp:taxon-name-part><tp:taxon-name-part taxon-name-part-type="species" reg="washanensis">washanensis</tp:taxon-name-part></tp:taxon-name></italic> sp. n. can be differentiated from <italic><tp:taxon-name><tp:taxon-name-part taxon-name-part-type="genus" reg="Macrothele">M.</tp:taxon-name-part><tp:taxon-name-part taxon-name-part-type="species" reg="arcuata">arcuata</tp:taxon-name-part></tp:taxon-name></italic> by the receptacula apically teardrop shaped, the ratio of the length of the T to the length of the CD is almost 1 : 6 (Fig. <xref ref-type="fig" rid="F8180839">6</xref>) (vs copulatory duct long, shape of the English letter “G”; receptacula apically oval, the ratio of the length of the T to the length of the CD is almost 1 : 8 in <italic><tp:taxon-name><tp:taxon-name-part taxon-name-part-type="genus" reg="Macrothele">M.</tp:taxon-name-part><tp:taxon-name-part taxon-name-part-type="species" reg="arcuata">arcuata</tp:taxon-name-part></tp:taxon-name></italic>).</p></tp:treatment-sec><tp:treatment-sec sec-type="Etymology"><title>Etymology</title><p>The species epithet is a noun in apposition referring to the type locality.</p></tp:treatment-sec><tp:treatment-sec sec-type="Distribution"><title>Distribution</title><p>China, Yunnan Province (Cangyuan, Gengma) (Fig. <xref ref-type="fig" rid="F8016188">15</xref>)</p></tp:treatment-sec><tp:treatment-sec sec-type="Ecology"><title>Ecology</title><p>Spinning large funnel web on crevices. Female often stays in the entrance of funnel tube, when the sheet part of funnel web was hit by other animals, she quickly rush out, to catch the prey, or attack the enemy (Fig. <xref ref-type="fig" rid="F8016042">7</xref>B). If the male of the same species comes, releasing some chemical clue or sending vibration via the web, female accepted the clue and walk out for further communication and copulation (Fig. <xref ref-type="fig" rid="F8016042">7</xref>A). After some days of copulation, female will lay several dozens of eggs, packaged in a silk-sac, then carried it under her ventral side with cheliceral fang (Fig. <xref ref-type="fig" rid="F8016042">7</xref>C).</p></tp:treatment-sec><tp:treatment-sec sec-type="Variation"><title>Variation</title><p>Male (holotype and two male paratypes, n = 3): total length 23.30-24.56; maxillary cuspules 220-269, labial cuspules 53-59. Female (paratypes, n = 3): total length 23.43-28.39; maxillary cuspules 260-297, labial cuspules 61-70.</p></tp:treatment-sec><tp:treatment-sec><!--Section generated to contain objects referenced in tp:taxon-treatment.--><fig id="F8016026" position="float" orientation="portrait"><object-id xmlns:xlink="http://www.w3.org/1999/xlink" content-type="arpha" xlink:type="simple">51DB2068-0DB0-54A7-B93D-290E8126E1A8</object-id><object-id xmlns:xlink="http://www.w3.org/1999/xlink" content-type="doi" xlink:type="simple">10.3897/BDJ.10.e90967.figure1</object-id><label>Figure 1.</label><caption><p><italic><tp:taxon-name><tp:taxon-name-part taxon-name-part-type="genus" reg="Macrothele">Macrothele</tp:taxon-name-part><tp:taxon-name-part taxon-name-part-type="species" reg="washanensis">washanensis</tp:taxon-name-part></tp:taxon-name></italic> sp. n., male holotype. <bold>A.</bold> Male body, dorsal view; <bold>B.</bold> Embolus, prolateral view; <bold>C.</bold> Same, ventral view; <bold>D.</bold> Same, retrolateral view; <bold>E.</bold> Same, the end; <bold>F.</bold> Left chelicerae, ventral view; <bold>G.</bold> Left palp tibia, prolateral view; <bold>H.</bold> Same, dorsal view; <bold>I.</bold> Same, retrolateral view; <bold>J.</bold> Sternum; <bold>K.</bold> Maxillae and labium.</p></caption><graphic xmlns:xlink="http://www.w3.org/1999/xlink" xlink:href="bdj-10-e90967-g001.jpg" position="float" id="oo_750502.jpg" orientation="portrait" xlink:type="simple"><uri content-type="original_file" xlink:type="simple">https://binary.pensoft.net/fig/750502</uri></graphic></fig><fig id="F8033719" position="float" orientation="portrait"><object-id xmlns:xlink="http://www.w3.org/1999/xlink" content-type="arpha" xlink:type="simple">412F336C-C964-5DA2-84A6-5C69DFAC66B0</object-id><object-id xmlns:xlink="http://www.w3.org/1999/xlink" content-type="doi" xlink:type="simple">10.3897/BDJ.10.e90967.figure2</object-id><label>Figure 2.</label><caption><p><italic><tp:taxon-name><tp:taxon-name-part taxon-name-part-type="genus" reg="Macrothele">Macrothele</tp:taxon-name-part><tp:taxon-name-part taxon-name-part-type="species" reg="washanensis">washanensis</tp:taxon-name-part></tp:taxon-name></italic> sp. n., male holotype, left leg. <bold>A.</bold> Tibia I, ventral view; <bold>B.</bold> Metatarsus I, ventral view; <bold>C.</bold> Tibia II, ventral view; <bold>D.</bold> Metatarsus II, ventral view.</p></caption><graphic xmlns:xlink="http://www.w3.org/1999/xlink" xlink:href="bdj-10-e90967-g002.jpg" position="float" id="oo_762275.jpg" orientation="portrait" xlink:type="simple"><uri content-type="original_file" xlink:type="simple">https://binary.pensoft.net/fig/762275</uri></graphic></fig><fig id="F8180835" position="float" orientation="portrait"><object-id xmlns:xlink="http://www.w3.org/1999/xlink" content-type="arpha" xlink:type="simple">C6B6968A-9CCA-5AE5-AF38-E0692D8AD6F1</object-id><object-id xmlns:xlink="http://www.w3.org/1999/xlink" content-type="doi" xlink:type="simple">10.3897/BDJ.10.e90967.figure3</object-id><label>Figure 3.</label><caption><p><italic><tp:taxon-name><tp:taxon-name-part taxon-name-part-type="genus" reg="Macrothele">Macrothele</tp:taxon-name-part><tp:taxon-name-part taxon-name-part-type="species" reg="washanensis">washanensis</tp:taxon-name-part></tp:taxon-name></italic> sp. n., male holotype, comb-like organs. <bold>A.</bold> Metatarsus I, prolateral comb-like organs; <bold>B.</bold> Same, retrolateral comb-like organs; <bold>C.</bold> Metatarsus II, prolateral comb-like organs; <bold>D.</bold> Same, retrolateral comb-like organs; <bold>E.</bold> Metatarsus III, prolateral comb-like organs; <bold>F.</bold> Same, retrolateral comb-like organs; <bold>G.</bold> Metatarsus IV, prolateral comb-like organs; <bold>H.</bold> Same, retrolateral comb-like organs.</p></caption><graphic xmlns:xlink="http://www.w3.org/1999/xlink" xlink:href="bdj-10-e90967-g003.jpg" position="float" id="oo_750505.jpg" orientation="portrait" xlink:type="simple"><uri content-type="original_file" xlink:type="simple">https://binary.pensoft.net/fig/750505</uri></graphic></fig><fig id="F8016030" position="float" orientation="portrait"><object-id xmlns:xlink="http://www.w3.org/1999/xlink" content-type="arpha" xlink:type="simple">3234EF4E-EFA7-5983-8C8E-30F651C57AE1</object-id><object-id xmlns:xlink="http://www.w3.org/1999/xlink" content-type="doi" xlink:type="simple">10.3897/BDJ.10.e90967.figure4</object-id><label>Figure 4.</label><caption><p><italic><tp:taxon-name><tp:taxon-name-part taxon-name-part-type="genus" reg="Macrothele">Macrothele</tp:taxon-name-part><tp:taxon-name-part taxon-name-part-type="species" reg="washanensis">washanensis</tp:taxon-name-part></tp:taxon-name></italic> sp. n., female paratype. <bold>A.</bold> Female, body, dorsal view; <bold>B.</bold> Left chelicerae, ventral view; <bold>C.</bold> Maxillae and labium; <bold>D.</bold> Sternum.</p></caption><graphic xmlns:xlink="http://www.w3.org/1999/xlink" xlink:href="bdj-10-e90967-g004.jpg" position="float" id="oo_750509.jpg" orientation="portrait" xlink:type="simple"><uri content-type="original_file" xlink:type="simple">https://binary.pensoft.net/fig/750509</uri></graphic></fig><fig id="F8180837" position="float" orientation="portrait"><object-id xmlns:xlink="http://www.w3.org/1999/xlink" content-type="arpha" xlink:type="simple">900FAD66-4B96-59BB-A258-6DEAFAA45644</object-id><object-id xmlns:xlink="http://www.w3.org/1999/xlink" content-type="doi" xlink:type="simple">10.3897/BDJ.10.e90967.figure5</object-id><label>Figure 5.</label><caption><p><italic><tp:taxon-name><tp:taxon-name-part taxon-name-part-type="genus" reg="Macrothele">Macrothele</tp:taxon-name-part><tp:taxon-name-part taxon-name-part-type="species" reg="washanensis">washanensis</tp:taxon-name-part></tp:taxon-name></italic> sp. n., female paratype. <bold>A.</bold> Metatarsus I, prolateral comb-like organs; <bold>B.</bold> Same, retrolateral comb-like organs; <bold>C.</bold> Metatarsus II, prolateral comb-like organs; <bold>D.</bold> Same, retrolateral comb-like organs; <bold>E.</bold> Metatarsus III, prolateral comb-like organs; <bold>F.</bold> Same, retrolateral comb-like organs; <bold>G.</bold> Metatarsus IV, prolateral comb-like organs; <bold>H.</bold> Same, retrolateral comb-like organs.</p></caption><graphic xmlns:xlink="http://www.w3.org/1999/xlink" xlink:href="bdj-10-e90967-g005.jpg" position="float" id="oo_750510.jpg" orientation="portrait" xlink:type="simple"><uri content-type="original_file" xlink:type="simple">https://binary.pensoft.net/fig/750510</uri></graphic></fig><fig id="F8180839" position="float" orientation="portrait"><object-id xmlns:xlink="http://www.w3.org/1999/xlink" content-type="arpha" xlink:type="simple">5824A3BB-0AD8-52E6-BBA0-748E2BEAEAF9</object-id><object-id xmlns:xlink="http://www.w3.org/1999/xlink" content-type="doi" xlink:type="simple">10.3897/BDJ.10.e90967.figure6</object-id><label>Figure 6.</label><caption><p><italic><tp:taxon-name><tp:taxon-name-part taxon-name-part-type="genus" reg="Macrothele">Macrothele</tp:taxon-name-part><tp:taxon-name-part taxon-name-part-type="species" reg="washanensis">washanensis</tp:taxon-name-part></tp:taxon-name></italic> sp. n., female paratype. <bold>A-B.</bold> Genitalia, Cangyuan county.</p></caption><graphic xmlns:xlink="http://www.w3.org/1999/xlink" xlink:href="bdj-10-e90967-g006.jpg" position="float" id="oo_750518.jpg" orientation="portrait" xlink:type="simple"><uri content-type="original_file" xlink:type="simple">https://binary.pensoft.net/fig/750518</uri></graphic></fig><fig id="F8016188" position="float" orientation="portrait"><object-id xmlns:xlink="http://www.w3.org/1999/xlink" content-type="arpha" xlink:type="simple">C57C0CAB-3DE2-5399-8FEA-59581B6827F9</object-id><object-id xmlns:xlink="http://www.w3.org/1999/xlink" content-type="doi" xlink:type="simple">10.3897/BDJ.10.e90967.figure15</object-id><label>Figure 15.</label><caption><p>Distribution records of the <italic><tp:taxon-name><tp:taxon-name-part taxon-name-part-type="genus" reg="Macrothele">Macrothele</tp:taxon-name-part></tp:taxon-name></italic> in Yunnan Province. <bold>1.</bold> <italic><tp:taxon-name><tp:taxon-name-part taxon-name-part-type="genus" reg="Macrothele">M.</tp:taxon-name-part><tp:taxon-name-part taxon-name-part-type="species" reg="bannaensis">bannaensis</tp:taxon-name-part></tp:taxon-name></italic> Xu &amp; Yin, 2001; <bold>2.</bold> <italic><tp:taxon-name><tp:taxon-name-part taxon-name-part-type="genus" reg="Macrothele">M.</tp:taxon-name-part><tp:taxon-name-part taxon-name-part-type="species" reg="cangshanensis">cangshanensis</tp:taxon-name-part></tp:taxon-name></italic> Yang et al., 2018; <bold>3.</bold> <italic><tp:taxon-name><tp:taxon-name-part taxon-name-part-type="genus" reg="Macrothele">M.</tp:taxon-name-part><tp:taxon-name-part taxon-name-part-type="species" reg="undata">undata</tp:taxon-name-part></tp:taxon-name></italic> Tang, Zhao &amp; Yang, 2020; <bold>4.</bold> <italic><tp:taxon-name><tp:taxon-name-part taxon-name-part-type="genus" reg="Macrothele">M.</tp:taxon-name-part><tp:taxon-name-part taxon-name-part-type="species" reg="jinlin">jinlin</tp:taxon-name-part></tp:taxon-name></italic> Yang et al., 2018; <bold>5.</bold> <italic><tp:taxon-name><tp:taxon-name-part taxon-name-part-type="genus" reg="Macrothele">M.</tp:taxon-name-part><tp:taxon-name-part taxon-name-part-type="species" reg="jingzhao">jingzhao</tp:taxon-name-part></tp:taxon-name></italic> Chen, Jiang &amp; Yang, 2020; <bold>6.</bold> <italic><tp:taxon-name><tp:taxon-name-part taxon-name-part-type="genus" reg="Macrothele">M.</tp:taxon-name-part><tp:taxon-name-part taxon-name-part-type="species" reg="multispine">multispine</tp:taxon-name-part></tp:taxon-name></italic> Wang, Li &amp; Yang, 2019; <bold>7.</bold> <italic><tp:taxon-name><tp:taxon-name-part taxon-name-part-type="genus" reg="Macrothele">M.</tp:taxon-name-part><tp:taxon-name-part taxon-name-part-type="species" reg="sanheensis">sanheensis</tp:taxon-name-part></tp:taxon-name></italic> Tang, Zhao &amp; Yang, 2020 ; <bold>8.</bold> <italic><tp:taxon-name><tp:taxon-name-part taxon-name-part-type="genus" reg="Macrothele">M.</tp:taxon-name-part><tp:taxon-name-part taxon-name-part-type="species" reg="yani">yani</tp:taxon-name-part></tp:taxon-name></italic> Xu, Yin &amp; Griswold, 2002, Shi et al. 2018; <bold>9.</bold> <italic><tp:taxon-name><tp:taxon-name-part taxon-name-part-type="genus" reg="Macrothele">M.</tp:taxon-name-part><tp:taxon-name-part taxon-name-part-type="species" reg="yongshengensis">yongshengensis</tp:taxon-name-part></tp:taxon-name></italic> Yang, Zhao &amp; Yang, 2019; <bold>10.</bold> <italic><tp:taxon-name><tp:taxon-name-part taxon-name-part-type="genus" reg="Macrothele">M.</tp:taxon-name-part><tp:taxon-name-part taxon-name-part-type="species" reg="menglunensis">menglunensis</tp:taxon-name-part></tp:taxon-name></italic> Li &amp; Zha, 2013; <bold>11.</bold> <italic><tp:taxon-name><tp:taxon-name-part taxon-name-part-type="genus" reg="Macrothele">M.</tp:taxon-name-part><tp:taxon-name-part taxon-name-part-type="species" reg="yunlingensis">yunlingensis</tp:taxon-name-part></tp:taxon-name></italic> Yang, Zhao &amp; Yang, 2019; <bold>12.</bold> <italic><tp:taxon-name><tp:taxon-name-part taxon-name-part-type="genus" reg="Macrothele">M.</tp:taxon-name-part><tp:taxon-name-part taxon-name-part-type="species" reg="arcuata">arcuata</tp:taxon-name-part></tp:taxon-name></italic> Tang, Zhao &amp; Yang, 2020; <bold>13.</bold> <italic><tp:taxon-name><tp:taxon-name-part taxon-name-part-type="genus" reg="Macrothele">M.</tp:taxon-name-part><tp:taxon-name-part taxon-name-part-type="species" reg="yunnanica">yunnanica</tp:taxon-name-part></tp:taxon-name></italic> Zhu &amp; Song, 2000; <bold>14.</bold> <italic><tp:taxon-name><tp:taxon-name-part taxon-name-part-type="genus" reg="Macrothele">M.</tp:taxon-name-part><tp:taxon-name-part taxon-name-part-type="species" reg="washanensis">washanensis</tp:taxon-name-part></tp:taxon-name></italic> sp. n.; <bold>15.</bold> <italic><tp:taxon-name><tp:taxon-name-part taxon-name-part-type="genus" reg="Macrothele">M.</tp:taxon-name-part><tp:taxon-name-part taxon-name-part-type="species" reg="wuliangensis">wuliangensis</tp:taxon-name-part></tp:taxon-name></italic> sp. n.</p></caption><graphic xmlns:xlink="http://www.w3.org/1999/xlink" xlink:href="bdj-10-e90967-g015.jpg" position="float" id="oo_750533.jpg" orientation="portrait" xlink:type="simple"><uri content-type="original_file" xlink:type="simple">https://binary.pensoft.net/fig/750533</uri></graphic></fig><fig id="F8016042" position="float" orientation="portrait"><object-id xmlns:xlink="http://www.w3.org/1999/xlink" content-type="arpha" xlink:type="simple">C729BAD4-E0D9-51D7-82C5-BE1D427913E3</object-id><object-id xmlns:xlink="http://www.w3.org/1999/xlink" content-type="doi" xlink:type="simple">10.3897/BDJ.10.e90967.figure7</object-id><label>Figure 7.</label><caption><p><italic><tp:taxon-name><tp:taxon-name-part taxon-name-part-type="genus" reg="Macrothele">Macrothele</tp:taxon-name-part><tp:taxon-name-part taxon-name-part-type="species" reg="washanensis">washanensis</tp:taxon-name-part></tp:taxon-name></italic> sp. n. <bold>A.</bold> Spider shelter and spiders; <bold>B.</bold> Living female; <bold>C.</bold> Female spider with eggs.</p></caption><graphic xmlns:xlink="http://www.w3.org/1999/xlink" xlink:href="bdj-10-e90967-g007.jpg" position="float" id="oo_713330.jpg" orientation="portrait" xlink:type="simple"><uri content-type="original_file" xlink:type="simple">https://binary.pensoft.net/fig/713330</uri></graphic></fig></tp:treatment-sec></tp:taxon-treatment>
