# Supplementary material for: Two new species of the genus Macrothele Ausserer, 1871 (Araneae, Macrothelidae) from China
Source: Biodivers Data J. 2022 Nov 1;10:e90967. doi: 10.3897/BDJ.10.e90967 (PMC9836591; doi:10.3897/BDJ.10.e90967)
Supplement: XML Treatment for Macrothele wuliangensis [file BDJ.10.e90967-treatment2.xml]

<!DOCTYPE tp:taxon-treatment
  PUBLIC "-//TaxonX//DTD Taxonomic Treatment Publishing DTD v0 20100105//EN" "tax-treatment-NSO.dtd">
<tp:taxon-treatment xmlns:tp="http://www.plazi.org/taxpub"><tp:treatment-meta><mixed-citation publication-type="journal"><person-group><name><surname>Wu</surname><given-names>Yaying</given-names></name><name><surname>Li</surname><given-names>Zhimin</given-names></name><name><surname>Yang</surname><given-names>Yan</given-names></name><name><surname>Yang</surname><given-names>Zizhong</given-names></name></person-group><article-title>Two new species of the genus <italic><tp:taxon-name><tp:taxon-name-part taxon-name-part-type="genus" reg="Macrothele">Macrothele</tp:taxon-name-part></tp:taxon-name></italic> Ausserer, 1871 (<tp:taxon-name><tp:taxon-name-part taxon-name-part-type="order">Araneae</tp:taxon-name-part></tp:taxon-name>, <tp:taxon-name><tp:taxon-name-part taxon-name-part-type="family">Macrothelidae</tp:taxon-name-part></tp:taxon-name>) from China</article-title><source>Biodivers Data J</source><day>01</day><month>11</month><year>2022</year><volume>10</volume><pub-id pub-id-type="doi">10.3897/BDJ.10.e90967</pub-id></mixed-citation></tp:treatment-meta><tp:nomenclature><tp:taxon-name>
            <object-id xmlns:xlink="http://www.w3.org/1999/xlink" content-type="arpha" xlink:type="simple">0E37C13A-E435-5485-908D-E29F52ACEEA0</object-id>
            <tp:taxon-name-part taxon-name-part-type="genus">Macrothele</tp:taxon-name-part>
            <tp:taxon-name-part taxon-name-part-type="species">wuliangensis</tp:taxon-name-part>
            <object-id xmlns:xlink="http://www.w3.org/1999/xlink" content-type="zoobank" xlink:type="simple" object-id-type="ZooBank">DA15CB9B-018A-42F1-A34B-28DE1240985A</object-id>
          </tp:taxon-name><tp:taxon-authority>Wu &amp; Yang</tp:taxon-authority><tp:taxon-status xmlns:xlink="http://www.w3.org/1999/xlink" xlink:type="simple">sp. n.</tp:taxon-status></tp:nomenclature><tp:treatment-sec sec-type="materials"><title>Materials</title><list list-type="alpha-lower" list-content="occurrences"><list-item><p><bold>Type status:</bold> <named-content xmlns:xlink="http://www.w3.org/1999/xlink" content-type="dwc:typeStatus" xlink:type="simple">Holotype</named-content>. <bold>Occurrence:</bold> recordedBy: <named-content xmlns:xlink="http://www.w3.org/1999/xlink" content-type="dwc:recordedBy" xlink:type="simple">Zizhong Yang</named-content>; individualCount: <named-content xmlns:xlink="http://www.w3.org/1999/xlink" content-type="dwc:individualCount" xlink:type="simple">1</named-content>; sex: <named-content xmlns:xlink="http://www.w3.org/1999/xlink" content-type="dwc:sex" xlink:type="simple">male</named-content>; lifeStage: <named-content xmlns:xlink="http://www.w3.org/1999/xlink" content-type="dwc:lifeStage" xlink:type="simple">adult</named-content>; occurrenceID: <named-content xmlns:xlink="http://www.w3.org/1999/xlink" content-type="dwc:occurrenceID" xlink:type="simple">C1EDAD90-9A3D-5884-A92F-7FE5C002F5FF</named-content>; <bold>Taxon:</bold> scientificName: <named-content xmlns:xlink="http://www.w3.org/1999/xlink" content-type="dwc:scientificName" xlink:type="simple"><italic><tp:taxon-name><tp:taxon-name-part taxon-name-part-type="genus" reg="Macrothele">Macrothele</tp:taxon-name-part><tp:taxon-name-part taxon-name-part-type="species" reg="wuliangensis">wuliangensis</tp:taxon-name-part></tp:taxon-name></italic></named-content>; order: <named-content xmlns:xlink="http://www.w3.org/1999/xlink" content-type="dwc:order" xlink:type="simple"><tp:taxon-name><tp:taxon-name-part taxon-name-part-type="order">Araneae</tp:taxon-name-part></tp:taxon-name></named-content>; family: <named-content xmlns:xlink="http://www.w3.org/1999/xlink" content-type="dwc:family" xlink:type="simple"><tp:taxon-name><tp:taxon-name-part taxon-name-part-type="family">Macrothelidae</tp:taxon-name-part></tp:taxon-name></named-content>; genus: <named-content xmlns:xlink="http://www.w3.org/1999/xlink" content-type="dwc:genus" xlink:type="simple"><tp:taxon-name><tp:taxon-name-part taxon-name-part-type="genus">Macrothele</tp:taxon-name-part></tp:taxon-name></named-content>; <bold>Location:</bold> country: <named-content xmlns:xlink="http://www.w3.org/1999/xlink" content-type="dwc:country" xlink:type="simple">China</named-content>; stateProvince: <named-content xmlns:xlink="http://www.w3.org/1999/xlink" content-type="dwc:stateProvince" xlink:type="simple">Yunnan</named-content>; county: <named-content xmlns:xlink="http://www.w3.org/1999/xlink" content-type="dwc:county" xlink:type="simple">Jingdong county</named-content>; municipality: <named-content xmlns:xlink="http://www.w3.org/1999/xlink" content-type="dwc:municipality" xlink:type="simple">Puer</named-content>; verbatimLatitude: <named-content xmlns:xlink="http://www.w3.org/1999/xlink" content-type="dwc:verbatimLatitude" xlink:type="simple">24°31ʹ38ʺN</named-content>; verbatimLongitude: <named-content xmlns:xlink="http://www.w3.org/1999/xlink" content-type="dwc:verbatimLongitude" xlink:type="simple">100°47ʹ47ʺE</named-content>; <bold>Event:</bold> year: <named-content xmlns:xlink="http://www.w3.org/1999/xlink" content-type="dwc:year" xlink:type="simple">2019</named-content>; month: <named-content xmlns:xlink="http://www.w3.org/1999/xlink" content-type="dwc:month" xlink:type="simple">5</named-content>; day: <named-content xmlns:xlink="http://www.w3.org/1999/xlink" content-type="dwc:day" xlink:type="simple">28</named-content>; <bold>Record Level:</bold> institutionCode: <named-content xmlns:xlink="http://www.w3.org/1999/xlink" content-type="dwc:institutionCode" xlink:type="simple">DUIER-MWl11</named-content></p></list-item><list-item><p><bold>Type status:</bold> <named-content xmlns:xlink="http://www.w3.org/1999/xlink" content-type="dwc:typeStatus" xlink:type="simple">Paratype</named-content>. <bold>Occurrence:</bold> recordedBy: <named-content xmlns:xlink="http://www.w3.org/1999/xlink" content-type="dwc:recordedBy" xlink:type="simple">Dasong Yang, Yani Tang, Ying Wang and Lei Tao</named-content>; individualCount: <named-content xmlns:xlink="http://www.w3.org/1999/xlink" content-type="dwc:individualCount" xlink:type="simple">18</named-content>; sex: <named-content xmlns:xlink="http://www.w3.org/1999/xlink" content-type="dwc:sex" xlink:type="simple">2 males, 16 females</named-content>; lifeStage: <named-content xmlns:xlink="http://www.w3.org/1999/xlink" content-type="dwc:lifeStage" xlink:type="simple">10 adults, 8 females juveniles</named-content>; occurrenceID: <named-content xmlns:xlink="http://www.w3.org/1999/xlink" content-type="dwc:occurrenceID" xlink:type="simple">751DC632-5A7E-5A49-87A8-7BF2EF11204E</named-content>; <bold>Taxon:</bold> scientificName: <named-content xmlns:xlink="http://www.w3.org/1999/xlink" content-type="dwc:scientificName" xlink:type="simple"><italic><tp:taxon-name><tp:taxon-name-part taxon-name-part-type="genus" reg="Macrothele">Macrothele</tp:taxon-name-part><tp:taxon-name-part taxon-name-part-type="species" reg="wuliangensis">wuliangensis</tp:taxon-name-part></tp:taxon-name></italic></named-content>; order: <named-content xmlns:xlink="http://www.w3.org/1999/xlink" content-type="dwc:order" xlink:type="simple"><tp:taxon-name><tp:taxon-name-part taxon-name-part-type="order">Araneae</tp:taxon-name-part></tp:taxon-name></named-content>; family: <named-content xmlns:xlink="http://www.w3.org/1999/xlink" content-type="dwc:family" xlink:type="simple"><tp:taxon-name><tp:taxon-name-part taxon-name-part-type="family">Macrothelidae</tp:taxon-name-part></tp:taxon-name></named-content>; genus: <named-content xmlns:xlink="http://www.w3.org/1999/xlink" content-type="dwc:genus" xlink:type="simple"><tp:taxon-name><tp:taxon-name-part taxon-name-part-type="genus">Macrothele</tp:taxon-name-part></tp:taxon-name></named-content>; <bold>Location:</bold> country: <named-content xmlns:xlink="http://www.w3.org/1999/xlink" content-type="dwc:country" xlink:type="simple">China</named-content>; stateProvince: <named-content xmlns:xlink="http://www.w3.org/1999/xlink" content-type="dwc:stateProvince" xlink:type="simple">Yunnan</named-content>; county: <named-content xmlns:xlink="http://www.w3.org/1999/xlink" content-type="dwc:county" xlink:type="simple">Jingdong county</named-content>; municipality: <named-content xmlns:xlink="http://www.w3.org/1999/xlink" content-type="dwc:municipality" xlink:type="simple">Puer</named-content>; verbatimLatitude: <named-content xmlns:xlink="http://www.w3.org/1999/xlink" content-type="dwc:verbatimLatitude" xlink:type="simple">24°31ʹ38ʺN</named-content>; verbatimLongitude: <named-content xmlns:xlink="http://www.w3.org/1999/xlink" content-type="dwc:verbatimLongitude" xlink:type="simple">100°47ʹ47ʺE</named-content>; <bold>Event:</bold> year: <named-content xmlns:xlink="http://www.w3.org/1999/xlink" content-type="dwc:year" xlink:type="simple">2019</named-content>; month: <named-content xmlns:xlink="http://www.w3.org/1999/xlink" content-type="dwc:month" xlink:type="simple">5</named-content>; day: <named-content xmlns:xlink="http://www.w3.org/1999/xlink" content-type="dwc:day" xlink:type="simple">28</named-content>; <bold>Record Level:</bold> institutionCode: <named-content xmlns:xlink="http://www.w3.org/1999/xlink" content-type="dwc:institutionCode" xlink:type="simple">DUIER-MWl21-MWl218</named-content></p></list-item><list-item><p><bold>Type status:</bold> <named-content xmlns:xlink="http://www.w3.org/1999/xlink" content-type="dwc:typeStatus" xlink:type="simple">Other material</named-content>. <bold>Occurrence:</bold> recordedBy: <named-content xmlns:xlink="http://www.w3.org/1999/xlink" content-type="dwc:recordedBy" xlink:type="simple">Zizhong Yang and Ping Feng</named-content>; individualCount: <named-content xmlns:xlink="http://www.w3.org/1999/xlink" content-type="dwc:individualCount" xlink:type="simple">4</named-content>; sex: <named-content xmlns:xlink="http://www.w3.org/1999/xlink" content-type="dwc:sex" xlink:type="simple">1male, 3 females</named-content>; lifeStage: <named-content xmlns:xlink="http://www.w3.org/1999/xlink" content-type="dwc:lifeStage" xlink:type="simple">adult</named-content>; occurrenceID: <named-content xmlns:xlink="http://www.w3.org/1999/xlink" content-type="dwc:occurrenceID" xlink:type="simple">7AFC9F9E-108B-5934-A860-66DB903D504F</named-content>; <bold>Taxon:</bold> scientificName: <named-content xmlns:xlink="http://www.w3.org/1999/xlink" content-type="dwc:scientificName" xlink:type="simple"><italic><tp:taxon-name><tp:taxon-name-part taxon-name-part-type="genus" reg="Macrothele">Macrothele</tp:taxon-name-part><tp:taxon-name-part taxon-name-part-type="species" reg="wuliangensis">wuliangensis</tp:taxon-name-part></tp:taxon-name></italic></named-content>; order: <named-content xmlns:xlink="http://www.w3.org/1999/xlink" content-type="dwc:order" xlink:type="simple"><tp:taxon-name><tp:taxon-name-part taxon-name-part-type="order">Araneae</tp:taxon-name-part></tp:taxon-name></named-content>; family: <named-content xmlns:xlink="http://www.w3.org/1999/xlink" content-type="dwc:family" xlink:type="simple"><tp:taxon-name><tp:taxon-name-part taxon-name-part-type="family">Macrothelidae</tp:taxon-name-part></tp:taxon-name></named-content>; genus: <named-content xmlns:xlink="http://www.w3.org/1999/xlink" content-type="dwc:genus" xlink:type="simple"><tp:taxon-name><tp:taxon-name-part taxon-name-part-type="genus">Macrothele</tp:taxon-name-part></tp:taxon-name></named-content>; <bold>Location:</bold> country: <named-content xmlns:xlink="http://www.w3.org/1999/xlink" content-type="dwc:country" xlink:type="simple">China</named-content>; stateProvince: <named-content xmlns:xlink="http://www.w3.org/1999/xlink" content-type="dwc:stateProvince" xlink:type="simple">Yunnan</named-content>; county: <named-content xmlns:xlink="http://www.w3.org/1999/xlink" content-type="dwc:county" xlink:type="simple">Zhenyuan county</named-content>; municipality: <named-content xmlns:xlink="http://www.w3.org/1999/xlink" content-type="dwc:municipality" xlink:type="simple">Puer</named-content>; locality: <named-content xmlns:xlink="http://www.w3.org/1999/xlink" content-type="dwc:locality" xlink:type="simple">Bollie River</named-content>; verbatimLatitude: <named-content xmlns:xlink="http://www.w3.org/1999/xlink" content-type="dwc:verbatimLatitude" xlink:type="simple">23°52.536′N</named-content>; verbatimLongitude: <named-content xmlns:xlink="http://www.w3.org/1999/xlink" content-type="dwc:verbatimLongitude" xlink:type="simple">101°08.416′E</named-content>; <bold>Event:</bold> year: <named-content xmlns:xlink="http://www.w3.org/1999/xlink" content-type="dwc:year" xlink:type="simple">2010</named-content>; month: <named-content xmlns:xlink="http://www.w3.org/1999/xlink" content-type="dwc:month" xlink:type="simple">7</named-content>; day: <named-content xmlns:xlink="http://www.w3.org/1999/xlink" content-type="dwc:day" xlink:type="simple">22</named-content>; <bold>Record Level:</bold> institutionCode: <named-content xmlns:xlink="http://www.w3.org/1999/xlink" content-type="dwc:institutionCode" xlink:type="simple">DUIER-MWl219-MWl222</named-content></p></list-item><list-item><p><bold>Type status:</bold> <named-content xmlns:xlink="http://www.w3.org/1999/xlink" content-type="dwc:typeStatus" xlink:type="simple">Other material</named-content>. <bold>Occurrence:</bold> recordedBy: <named-content xmlns:xlink="http://www.w3.org/1999/xlink" content-type="dwc:recordedBy" xlink:type="simple">Zizhong Yang and Chenghong Li</named-content>; individualCount: <named-content xmlns:xlink="http://www.w3.org/1999/xlink" content-type="dwc:individualCount" xlink:type="simple">4</named-content>; sex: <named-content xmlns:xlink="http://www.w3.org/1999/xlink" content-type="dwc:sex" xlink:type="simple">4 females</named-content>; lifeStage: <named-content xmlns:xlink="http://www.w3.org/1999/xlink" content-type="dwc:lifeStage" xlink:type="simple">3 juveniles</named-content>; occurrenceID: <named-content xmlns:xlink="http://www.w3.org/1999/xlink" content-type="dwc:occurrenceID" xlink:type="simple">2CC9FE88-81E8-5AF1-A744-DEBCB84A7DA8</named-content>; <bold>Taxon:</bold> scientificName: <named-content xmlns:xlink="http://www.w3.org/1999/xlink" content-type="dwc:scientificName" xlink:type="simple"><italic><tp:taxon-name><tp:taxon-name-part taxon-name-part-type="genus" reg="Macrothele">Macrothele</tp:taxon-name-part><tp:taxon-name-part taxon-name-part-type="species" reg="wuliangensis">wuliangensis</tp:taxon-name-part></tp:taxon-name></italic> sp. n.</named-content>; order: <named-content xmlns:xlink="http://www.w3.org/1999/xlink" content-type="dwc:order" xlink:type="simple"><tp:taxon-name><tp:taxon-name-part taxon-name-part-type="order">Araneae</tp:taxon-name-part></tp:taxon-name></named-content>; family: <named-content xmlns:xlink="http://www.w3.org/1999/xlink" content-type="dwc:family" xlink:type="simple"><tp:taxon-name><tp:taxon-name-part taxon-name-part-type="family">Macrothelidae</tp:taxon-name-part></tp:taxon-name></named-content>; genus: <named-content xmlns:xlink="http://www.w3.org/1999/xlink" content-type="dwc:genus" xlink:type="simple"><tp:taxon-name><tp:taxon-name-part taxon-name-part-type="genus">Macrothele</tp:taxon-name-part></tp:taxon-name></named-content>; <bold>Location:</bold> country: <named-content xmlns:xlink="http://www.w3.org/1999/xlink" content-type="dwc:country" xlink:type="simple">China</named-content>; stateProvince: <named-content xmlns:xlink="http://www.w3.org/1999/xlink" content-type="dwc:stateProvince" xlink:type="simple">Yunnan</named-content>; county: <named-content xmlns:xlink="http://www.w3.org/1999/xlink" content-type="dwc:county" xlink:type="simple">Zhenyuan county</named-content>; municipality: <named-content xmlns:xlink="http://www.w3.org/1999/xlink" content-type="dwc:municipality" xlink:type="simple">Puer</named-content>; locality: <named-content xmlns:xlink="http://www.w3.org/1999/xlink" content-type="dwc:locality" xlink:type="simple">Gucheng Town</named-content>; verbatimLatitude: <named-content xmlns:xlink="http://www.w3.org/1999/xlink" content-type="dwc:verbatimLatitude" xlink:type="simple">23º29’52.5″N</named-content>; verbatimLongitude: <named-content xmlns:xlink="http://www.w3.org/1999/xlink" content-type="dwc:verbatimLongitude" xlink:type="simple">101º10’33.8″E</named-content>; <bold>Event:</bold> year: <named-content xmlns:xlink="http://www.w3.org/1999/xlink" content-type="dwc:year" xlink:type="simple">2017</named-content>; month: <named-content xmlns:xlink="http://www.w3.org/1999/xlink" content-type="dwc:month" xlink:type="simple">3</named-content>; day: <named-content xmlns:xlink="http://www.w3.org/1999/xlink" content-type="dwc:day" xlink:type="simple">7</named-content>; <bold>Record Level:</bold> institutionCode: <named-content xmlns:xlink="http://www.w3.org/1999/xlink" content-type="dwc:institutionCode" xlink:type="simple">DUIER-MWl223-MWl226</named-content></p></list-item><list-item><p><bold>Type status:</bold> <named-content xmlns:xlink="http://www.w3.org/1999/xlink" content-type="dwc:typeStatus" xlink:type="simple">Other material</named-content>. <bold>Occurrence:</bold> recordedBy: <named-content xmlns:xlink="http://www.w3.org/1999/xlink" content-type="dwc:recordedBy" xlink:type="simple">Zizhong Yang and Wanping Li and Shengshuai Liu</named-content>; individualCount: <named-content xmlns:xlink="http://www.w3.org/1999/xlink" content-type="dwc:individualCount" xlink:type="simple">13</named-content>; sex: <named-content xmlns:xlink="http://www.w3.org/1999/xlink" content-type="dwc:sex" xlink:type="simple">13 females</named-content>; lifeStage: <named-content xmlns:xlink="http://www.w3.org/1999/xlink" content-type="dwc:lifeStage" xlink:type="simple">8 adults, 5 juveniles</named-content>; occurrenceID: <named-content xmlns:xlink="http://www.w3.org/1999/xlink" content-type="dwc:occurrenceID" xlink:type="simple">BF23457D-A6A1-5987-B572-D3BF4C5DF46E</named-content>; <bold>Taxon:</bold> scientificName: <named-content xmlns:xlink="http://www.w3.org/1999/xlink" content-type="dwc:scientificName" xlink:type="simple"><italic><tp:taxon-name><tp:taxon-name-part taxon-name-part-type="genus" reg="Macrothele">Macrothele</tp:taxon-name-part><tp:taxon-name-part taxon-name-part-type="species" reg="wuliangensis">wuliangensis</tp:taxon-name-part></tp:taxon-name></italic></named-content>; order: <named-content xmlns:xlink="http://www.w3.org/1999/xlink" content-type="dwc:order" xlink:type="simple"><tp:taxon-name><tp:taxon-name-part taxon-name-part-type="order">Araneae</tp:taxon-name-part></tp:taxon-name></named-content>; family: <named-content xmlns:xlink="http://www.w3.org/1999/xlink" content-type="dwc:family" xlink:type="simple"><tp:taxon-name><tp:taxon-name-part taxon-name-part-type="family">Macrothelidae</tp:taxon-name-part></tp:taxon-name></named-content>; genus: <named-content xmlns:xlink="http://www.w3.org/1999/xlink" content-type="dwc:genus" xlink:type="simple"><tp:taxon-name><tp:taxon-name-part taxon-name-part-type="genus">Macrothele</tp:taxon-name-part></tp:taxon-name></named-content>; <bold>Location:</bold> country: <named-content xmlns:xlink="http://www.w3.org/1999/xlink" content-type="dwc:country" xlink:type="simple">China</named-content>; stateProvince: <named-content xmlns:xlink="http://www.w3.org/1999/xlink" content-type="dwc:stateProvince" xlink:type="simple">Yunnan</named-content>; county: <named-content xmlns:xlink="http://www.w3.org/1999/xlink" content-type="dwc:county" xlink:type="simple">Jingdong county</named-content>; municipality: <named-content xmlns:xlink="http://www.w3.org/1999/xlink" content-type="dwc:municipality" xlink:type="simple">Puer</named-content>; locality: <named-content xmlns:xlink="http://www.w3.org/1999/xlink" content-type="dwc:locality" xlink:type="simple">Jingping Town</named-content>; verbatimLatitude: <named-content xmlns:xlink="http://www.w3.org/1999/xlink" content-type="dwc:verbatimLatitude" xlink:type="simple">24º34’52.4″N</named-content>; verbatimLongitude: <named-content xmlns:xlink="http://www.w3.org/1999/xlink" content-type="dwc:verbatimLongitude" xlink:type="simple">100º46’35.9″E</named-content>; <bold>Event:</bold> year: <named-content xmlns:xlink="http://www.w3.org/1999/xlink" content-type="dwc:year" xlink:type="simple">2018</named-content>; month: <named-content xmlns:xlink="http://www.w3.org/1999/xlink" content-type="dwc:month" xlink:type="simple">9</named-content>; day: <named-content xmlns:xlink="http://www.w3.org/1999/xlink" content-type="dwc:day" xlink:type="simple">14</named-content>; <bold>Record Level:</bold> institutionCode: <named-content xmlns:xlink="http://www.w3.org/1999/xlink" content-type="dwc:institutionCode" xlink:type="simple">DUIER-MWl236-MWl248</named-content></p></list-item></list></tp:treatment-sec><tp:treatment-sec sec-type="Description"><title>Description</title><p><bold>Male</bold> (<bold>holotype</bold>, DUIER-MWl11, Fig. <xref ref-type="fig" rid="F8016071">8</xref>). Total Length 22.52: cephalothorax 11.43 long, 7.49 wide; opisthosoma 8.49 long, 4.97 wide. Carapace dark chestnut, gray hairy. Fovea concave. Both eye rows recurved. Eye sizes and inter-distances: AME 0.47, ALE 0.62, PME0.45, PLE 0.50; ALE-AME 0.15, AME-AME 0.31, ALE-PLE 0.22, PLE-PME 0.05, PME-PME 0.95. Eye area 1.15 long, 2.28 wide. Chelicerae dark, with 13 stout promarginal teeth, 15 small retromarginal teeth, 17 tiny teeth with fang furrow (Fig. <xref ref-type="fig" rid="F8016071">8</xref>F). Labium and maxillae chestnut, with dark brown bristles and patch of cuspules on anterior half part (Fig. <xref ref-type="fig" rid="F8016071">8</xref>J); maxillae area length 3.30, cuspules area length 1.48. Sternum chestnut, and with three pairs of sigilla (Fig. <xref ref-type="fig" rid="F8016071">8</xref>K). Palp: tibia yellow, 4.34 long，with one long and two stout prolateral spines, two stout dorsal spines (Fig. <xref ref-type="fig" rid="F8016071">8</xref>G-I), palpal trochanter without lyral spines; embolus terminal end curved, 4.76 long. (Fig. <xref ref-type="fig" rid="F8016071">8</xref>E)</p><p>Leg spines. I: femur with 1 dorsal near distad; tibia 2 prolateral, 3 retrolateral, 10 ventral (Fig. <xref ref-type="fig" rid="F8033721">9</xref>A) metatarsus with 16 ventral, 12 ventral on near based (Fig. <xref ref-type="fig" rid="F8033721">9</xref>B), and two comb-like organs near distad, among them, prolateral with 2 spines, retrolateral with 3 spines (Fig. <xref ref-type="fig" rid="F8180859">10</xref>A-B); tarsus 3 prolateral, 4 retrolateral. II: femur with 2 dorsal; patella 2 prolateral; tibia 1 prolateral, 7 ventral (Fig. <xref ref-type="fig" rid="F8033721">9</xref>C); metatarsus with 1 prolateral, 7 ventral (Fig. <xref ref-type="fig" rid="F8033721">9</xref>D), and two comb-like organs near distad, prolateral with 2 spines, retrolateral with 3 spines (Fig. <xref ref-type="fig" rid="F8180859">10</xref>C-D); tarsus 4 prolateral, 4 retrolateral. III: patella 2 prolateral, 1 retrolateral; tibia 3 prolateral, 1 retrolateral, 4 ventral; metatarsus 2 dorsal, 4 prolateral, 2 retrolateral, 7 ventral, and two comb-like organs near distad, among them, prolateral with 3 spines, retrolateral with 2 spines (Fig. <xref ref-type="fig" rid="F8180859">10</xref>E-F); tarsus with 7 prolateral, 5 retrolateral. IV: femur with 1 dorsal near basad; patella 2 prolateral, 1 retrolateral; tibia 2 prolateral, 2 retrolateral, 4 ventral; metatarsus 1 dorsal, 4 prolateral, 3 retrolateral, 7 ventral, and two comb-like organs near distad, among them, prolateral with 3 spines, retrolateral with 5 spines (Fig. <xref ref-type="fig" rid="F8180859">10</xref>G-H); tarsus with 7 prolateral, 7 retrolateral.</p><p>Measurements of palp and legs: palp: 12.30 (5.07, 6.22, 1.01); I: 22.44 (6.04, 7.81, 5.82, 2.77); II: 23.40 (6.09, 7.67, 6.29, 3.35); III: 22.77 (5.99, 7.38, 6.06, 3.34); IV: 27.76 (6.99, 8.75, 8.44, 3.58). Leg formula: 4231.</p><p>Abdomen black, hairy. Spinnerets: PMS one segment, 1.84 long, 0.45 wide, PMS-PMS 0.86; PLS three segments, PLS 10.35 long (3.29, 3.55, 3.51).</p><p><bold>Female</bold> (DUIER-MWl21, Fig. <xref ref-type="fig" rid="F8016084">11</xref>). Total length 26.86: cephalothorax 8.95 long, 6.77 wide; opisthosoma 8.92 long, 5.18 wide. Eye sizes and inter-distances: AME 0.58, ALE 0.70, PME 0.50, PLE 0.56; AME-AME 0.17, ALE-AME 0.13, ALE- PLE 0.16, PLE-PME 0.03, PME-PME 0.99. Eye area 1.20 long, 2.50 wide. Chelicerae chestnut, with 15 stout promargin teeth, 12 small retromarginal teeth, 10 tiny teeth with fang furrow (Fig. <xref ref-type="fig" rid="F8016084">11</xref>B). Labium and maxillae lightly yellow, with dark brown bristles and patch of cuspules on anterior half part (Fig. <xref ref-type="fig" rid="F8016084">11</xref>C); maxillae area length 3.49, cuspules area length 2.15. Sternum yellow, with three pairs of sigilla (Fig. <xref ref-type="fig" rid="F8016084">11</xref>D); palpal trochanter without lyral spines.</p><p>Leg spines. I: patella with 1 prolateral; tibia 2 ventral; metatarsus 6 ventral, and two comb-like organs near distad, ventral with 2 spines, prolateral with 2 spines (Fig. <xref ref-type="fig" rid="F8180861">12</xref>A-B); tarsus 6 prolateral, 5 retrolateral. II: patella 1 prolateral; tibia 1 prolateral, 2 ventral; metatarsus 1 prolateral, 7 ventral, and two comb-like organs near distad, retrolateral with 2 spines, prolateral with 2 spines (Fig. <xref ref-type="fig" rid="F8180861">12</xref>C-D); tarsus 5 prolateral spines, 5 retrolateral. III: patella 2 prolateral, 1 retrolateral; tibia 4 prolateral, 2 retrolateral, 4 ventral distally; metatarsus 3 dorsal, 5 prolateral, 3 retrolateral, 8 ventral, and two comb-like organs near distad, among them, retrolateral with 2 spines, prolateral with 2 spines (Fig. <xref ref-type="fig" rid="F8180861">12</xref>E-F); tarsus 8 prolateral, 7 retrolateral. IV: patella 1 prolateral near distally, 1 retrolateral; tibia 2 prolateral, 2 retrolateral, 2 ventral distal; metatarsus 2 dorsal, 4 prolateral, 5 retrolateral, 8 ventral, and two comb-like organs near distad, among them, retrolateral with 4 spines, prolateral with 2 spines (Fig. <xref ref-type="fig" rid="F8180861">12</xref>G-H); tarsus with 9 prolateral, 8 retrolateral.</p><p>Measurements of palp and legs: palp: 13.52 (4.54, 4.91, 4.07); I: 18.86 (5.46, 6.58, 4.19, 2.63); II: 21.53 (6.77, 7.25, 4.86, 2.65); III: 23.00 (6.55, 8.33, 5.13, 2.99); IV: 23.33 (5.78, 8.51, 6.28, 2.76). Leg formula: 4321.</p><p>Apically teardrop shaped receptacula bent inwards apically, the ratio of the length of the T to the length of the CD is almost 1 : 5 (Fig. <xref ref-type="fig" rid="F8180863">13</xref>). Spinnerets: PMS one segment, 1.94 long, 0.59 wide, PMS-PMS 1.05; PLS three segments, 12.00 long (3.33, 3.94, 4.73).</p></tp:treatment-sec><tp:treatment-sec sec-type="Diagnosis"><title>Diagnosis</title><p>Males of <italic><tp:taxon-name><tp:taxon-name-part taxon-name-part-type="genus" reg="Macrothele">Macrothele</tp:taxon-name-part><tp:taxon-name-part taxon-name-part-type="species" reg="wuliangensis">wuliangensis</tp:taxon-name-part></tp:taxon-name></italic> sp. n. resemble <italic><tp:taxon-name><tp:taxon-name-part taxon-name-part-type="genus" reg="Macrothele">M.</tp:taxon-name-part><tp:taxon-name-part taxon-name-part-type="species" reg="washanensis">washanensis</tp:taxon-name-part></tp:taxon-name></italic> sp. n. by having similar palpal bulb morphology, but they can be distinguished by having spines in prolateral and dorsal views of palpal tibia and similar palpal bulb morphology, females of the new species are similar to others by the apically teardrop shaped receptacula bent inwards apically. Males of <italic><tp:taxon-name><tp:taxon-name-part taxon-name-part-type="genus" reg="Macrothele">M.</tp:taxon-name-part><tp:taxon-name-part taxon-name-part-type="species" reg="wuliangensis">wuliangensis</tp:taxon-name-part></tp:taxon-name></italic> sp. nov. can be distinguished from <italic><tp:taxon-name><tp:taxon-name-part taxon-name-part-type="genus" reg="Macrothele">M.</tp:taxon-name-part><tp:taxon-name-part taxon-name-part-type="species" reg="washanensis">washanensis</tp:taxon-name-part></tp:taxon-name></italic> sp. n. having five tibial spines visible in prolateral view, two tibial spines visible in dorsal view (Fig. <xref ref-type="fig" rid="F8016071">8</xref>G-I); tibia I has 10 ventral spines with six arranged in three pairs, tibia II has 7 ventral spines (Fig. <xref ref-type="fig" rid="F8033721">9</xref>) (vs four tibial spines visible in prolateral view, 0 dorsal spines; tibia I with nine spines visible in ventral view, tibia II has 3 ventral spines in <italic><tp:taxon-name><tp:taxon-name-part taxon-name-part-type="genus" reg="Macrothele">M.</tp:taxon-name-part><tp:taxon-name-part taxon-name-part-type="species" reg="washanensis">washanensis</tp:taxon-name-part></tp:taxon-name></italic> sp. n.). Females of <italic><tp:taxon-name><tp:taxon-name-part taxon-name-part-type="genus" reg="Macrothele">M.</tp:taxon-name-part><tp:taxon-name-part taxon-name-part-type="species" reg="wuliangensis">wuliangensis</tp:taxon-name-part></tp:taxon-name></italic> sp. n. can be differentiated from <italic><tp:taxon-name><tp:taxon-name-part taxon-name-part-type="genus" reg="Macrothele">M.</tp:taxon-name-part><tp:taxon-name-part taxon-name-part-type="species" reg="washanensis">washanensis</tp:taxon-name-part></tp:taxon-name></italic> sp. n. by the ratio of the length of the T to the length of the CD is almost 1:5 (Fig. <xref ref-type="fig" rid="F8180863">13</xref>) (the ratio of the length of the T to the length of the CD is almost 1 : 6 in <italic><tp:taxon-name><tp:taxon-name-part taxon-name-part-type="genus" reg="Macrothele">M.</tp:taxon-name-part><tp:taxon-name-part taxon-name-part-type="species" reg="washanensis">washanensis</tp:taxon-name-part></tp:taxon-name></italic> sp. n.).</p></tp:treatment-sec><tp:treatment-sec sec-type="Etymology"><title>Etymology</title><p>The specific name refers to the type locality and is a noun in apposition.</p></tp:treatment-sec><tp:treatment-sec sec-type="Distribution"><title>Distribution</title><p>China, Yunnan Province (Jingdong, Zhenyuan) (Fig. <xref ref-type="fig" rid="F8016188">15</xref>)</p></tp:treatment-sec><tp:treatment-sec sec-type="Ecology"><title>Ecology</title><p>These spiders usually live in the gap between high rocks and soil (Fig. <xref ref-type="fig" rid="F8016110">14</xref>A). They use the natural gap to form a web (Fig. <xref ref-type="fig" rid="F8016110">14</xref>B). The web is obvious, funnel shaped, and there are many gaps (Fig. <xref ref-type="fig" rid="F8016110">14</xref>C). The spiders usually stay at the hole and wait for the appearance of prey. Generally, the female is large (Fig. <xref ref-type="fig" rid="F8016110">14</xref>D).</p></tp:treatment-sec><tp:treatment-sec sec-type="Variation"><title>Variation</title><p>Male (holotype and two male paratypes, n = 3): total length 22.05-22.63; maxillary cuspules 210-330, labial cuspules 57-79. Female (paratypes, n = 16): total length 19.27-26.86; maxillary cuspules 219-354, labial cuspules 61-84.</p></tp:treatment-sec><tp:treatment-sec><!--Section generated to contain objects referenced in tp:taxon-treatment.--><fig id="F8016071" position="float" orientation="portrait"><object-id xmlns:xlink="http://www.w3.org/1999/xlink" content-type="arpha" xlink:type="simple">CF4FAB8C-610E-566E-9A09-D1AA20EBFFEA</object-id><object-id xmlns:xlink="http://www.w3.org/1999/xlink" content-type="doi" xlink:type="simple">10.3897/BDJ.10.e90967.figure8</object-id><label>Figure 8.</label><caption><p><italic><tp:taxon-name><tp:taxon-name-part taxon-name-part-type="genus" reg="Macrothele">Macrothele</tp:taxon-name-part><tp:taxon-name-part taxon-name-part-type="species" reg="wuliangensis">wuliangensis</tp:taxon-name-part></tp:taxon-name></italic> sp. n., male holotype. <bold>A.</bold> Male body, dorsal view; <bold>B.</bold> Embolus, prolateral view; <bold>C.</bold> Same, ventral view; <bold>D.</bold> Same, retrolateral view; <bold>E.</bold> Same, the end; <bold>F.</bold> Left chelicerae. ventral view; <bold>G.</bold> Left palp tibia, prolateral view; <bold>H.</bold> Same, dorsal view; <bold>I.</bold> Same, retrolateral view; <bold>J.</bold> Sternum; <bold>K</bold>. Maxillae and labium.</p></caption><graphic xmlns:xlink="http://www.w3.org/1999/xlink" xlink:href="bdj-10-e90967-g008.jpg" position="float" id="oo_713331.jpg" orientation="portrait" xlink:type="simple"><uri content-type="original_file" xlink:type="simple">https://binary.pensoft.net/fig/713331</uri></graphic></fig><fig id="F8033721" position="float" orientation="portrait"><object-id xmlns:xlink="http://www.w3.org/1999/xlink" content-type="arpha" xlink:type="simple">5051D0E8-5A7A-5509-9067-4B02922DFEA6</object-id><object-id xmlns:xlink="http://www.w3.org/1999/xlink" content-type="doi" xlink:type="simple">10.3897/BDJ.10.e90967.figure9</object-id><label>Figure 9.</label><caption><p><italic><tp:taxon-name><tp:taxon-name-part taxon-name-part-type="genus" reg="Macrothele">Macrothele</tp:taxon-name-part><tp:taxon-name-part taxon-name-part-type="species" reg="wuliangensis">wuliangensis</tp:taxon-name-part></tp:taxon-name></italic> sp. n., male holotype, left leg. <bold>A.</bold> Tibia I, ventral view; <bold>B.</bold> Metatarsus I, ventral view; <bold>C.</bold> Tibia II, ventral view; <bold>D.</bold> Metatarsus II, ventral view.</p></caption><graphic xmlns:xlink="http://www.w3.org/1999/xlink" xlink:href="bdj-10-e90967-g009.jpg" position="float" id="oo_762279.jpg" orientation="portrait" xlink:type="simple"><uri content-type="original_file" xlink:type="simple">https://binary.pensoft.net/fig/762279</uri></graphic></fig><fig id="F8180859" position="float" orientation="portrait"><object-id xmlns:xlink="http://www.w3.org/1999/xlink" content-type="arpha" xlink:type="simple">B8D1123B-7CEA-58DA-898E-E93F1FA03F11</object-id><object-id xmlns:xlink="http://www.w3.org/1999/xlink" content-type="doi" xlink:type="simple">10.3897/BDJ.10.e90967.figure10</object-id><label>Figure 10.</label><caption><p><italic><tp:taxon-name><tp:taxon-name-part taxon-name-part-type="genus" reg="Macrothele">Macrothele</tp:taxon-name-part><tp:taxon-name-part taxon-name-part-type="species" reg="wuliangensis">wuliangensis</tp:taxon-name-part></tp:taxon-name></italic> sp. n., male holotype. <bold>A.</bold> Metatarsus I, prolateral comb-like organs; <bold>B.</bold> Same, retrolateral comb-like organs; <bold>C.</bold> Metatarsus II, prolateral comb-like organs; <bold>D.</bold> Same, retrolateral comb-like organs; <bold>E.</bold> Metatarsus III, prolateral comb-like organs; <bold>F.</bold> Same, retrolateral comb-like organs; <bold>G.</bold> Metatarsus IV, prolateral comb-like organs; <bold>H.</bold> Same, retrolateral comb-like organs.</p></caption><graphic xmlns:xlink="http://www.w3.org/1999/xlink" xlink:href="bdj-10-e90967-g010.jpg" position="float" id="oo_750524.jpg" orientation="portrait" xlink:type="simple"><uri content-type="original_file" xlink:type="simple">https://binary.pensoft.net/fig/750524</uri></graphic></fig><fig id="F8016084" position="float" orientation="portrait"><object-id xmlns:xlink="http://www.w3.org/1999/xlink" content-type="arpha" xlink:type="simple">8C98158B-6912-5385-90F1-D2541132C9C5</object-id><object-id xmlns:xlink="http://www.w3.org/1999/xlink" content-type="doi" xlink:type="simple">10.3897/BDJ.10.e90967.figure11</object-id><label>Figure 11.</label><caption><p><italic><tp:taxon-name><tp:taxon-name-part taxon-name-part-type="genus" reg="Macrothele">Macrothele</tp:taxon-name-part><tp:taxon-name-part taxon-name-part-type="species" reg="wuliangensis">wuliangensis</tp:taxon-name-part></tp:taxon-name></italic> sp. n., female paratype. <bold>A.</bold> Female, body, dorsal view; <bold>B.</bold> Left chelicerae, ventral view; <bold>C.</bold> Maxillae and labium; <bold>D.</bold> Sternum.</p></caption><graphic xmlns:xlink="http://www.w3.org/1999/xlink" xlink:href="bdj-10-e90967-g011.jpg" position="float" id="oo_750526.jpg" orientation="portrait" xlink:type="simple"><uri content-type="original_file" xlink:type="simple">https://binary.pensoft.net/fig/750526</uri></graphic></fig><fig id="F8180861" position="float" orientation="portrait"><object-id xmlns:xlink="http://www.w3.org/1999/xlink" content-type="arpha" xlink:type="simple">48F34D94-D5CB-5A2E-A22E-C0E8C34EB717</object-id><object-id xmlns:xlink="http://www.w3.org/1999/xlink" content-type="doi" xlink:type="simple">10.3897/BDJ.10.e90967.figure12</object-id><label>Figure 12.</label><caption><p><italic><tp:taxon-name><tp:taxon-name-part taxon-name-part-type="genus" reg="Macrothele">Macrothele</tp:taxon-name-part><tp:taxon-name-part taxon-name-part-type="species" reg="wuliangensis">wuliangensis</tp:taxon-name-part></tp:taxon-name></italic> sp. n., female paratype. <bold>A.</bold> Metatarsus I, ventral comb-like organs; <bold>B.</bold> Same, prolateral comb-like organs; <bold>C.</bold> Metatarsus II, retrolateral comb-like organs; <bold>D.</bold> Same, prolateral comb-like organs; <bold>E.</bold> Metatarsus III, retrolateral comb-like organs; <bold>F.</bold> Same, prolateral comb-like organs; <bold>G.</bold> Metatarsus IV, retrolateral comb-like organs; <bold>H.</bold> Same, prolateral comb-like organs.</p></caption><graphic xmlns:xlink="http://www.w3.org/1999/xlink" xlink:href="bdj-10-e90967-g012.jpg" position="float" id="oo_750528.jpg" orientation="portrait" xlink:type="simple"><uri content-type="original_file" xlink:type="simple">https://binary.pensoft.net/fig/750528</uri></graphic></fig><fig id="F8180863" position="float" orientation="portrait"><object-id xmlns:xlink="http://www.w3.org/1999/xlink" content-type="arpha" xlink:type="simple">6E67C94F-0284-5683-8A6F-74D87628375E</object-id><object-id xmlns:xlink="http://www.w3.org/1999/xlink" content-type="doi" xlink:type="simple">10.3897/BDJ.10.e90967.figure13</object-id><label>Figure 13.</label><caption><p><italic><tp:taxon-name><tp:taxon-name-part taxon-name-part-type="genus" reg="Macrothele">M.</tp:taxon-name-part><tp:taxon-name-part taxon-name-part-type="species" reg="wuliangensis">wuliangensis</tp:taxon-name-part></tp:taxon-name></italic> sp. n. <bold>A.</bold> Genitalia, paratype, Jingdong county; <bold>B.</bold> Same, Zhenyuan county Bollie River; <bold>C.</bold> Same, Jingdong county; <bold>D.</bold> Jingping Town, juvenile female; <bold>E.</bold> Same, juvenile genitalia; <bold>F.</bold> Zhenyuan county Bollie River, juvenile genitalia.</p></caption><graphic xmlns:xlink="http://www.w3.org/1999/xlink" xlink:href="bdj-10-e90967-g013.jpg" position="float" id="oo_750531.jpg" orientation="portrait" xlink:type="simple"><uri content-type="original_file" xlink:type="simple">https://binary.pensoft.net/fig/750531</uri></graphic></fig><fig id="F8016188" position="float" orientation="portrait"><object-id xmlns:xlink="http://www.w3.org/1999/xlink" content-type="arpha" xlink:type="simple">C57C0CAB-3DE2-5399-8FEA-59581B6827F9</object-id><object-id xmlns:xlink="http://www.w3.org/1999/xlink" content-type="doi" xlink:type="simple">10.3897/BDJ.10.e90967.figure15</object-id><label>Figure 15.</label><caption><p>Distribution records of the <italic><tp:taxon-name><tp:taxon-name-part taxon-name-part-type="genus" reg="Macrothele">Macrothele</tp:taxon-name-part></tp:taxon-name></italic> in Yunnan Province. <bold>1.</bold> <italic><tp:taxon-name><tp:taxon-name-part taxon-name-part-type="genus" reg="Macrothele">M.</tp:taxon-name-part><tp:taxon-name-part taxon-name-part-type="species" reg="bannaensis">bannaensis</tp:taxon-name-part></tp:taxon-name></italic> Xu &amp; Yin, 2001; <bold>2.</bold> <italic><tp:taxon-name><tp:taxon-name-part taxon-name-part-type="genus" reg="Macrothele">M.</tp:taxon-name-part><tp:taxon-name-part taxon-name-part-type="species" reg="cangshanensis">cangshanensis</tp:taxon-name-part></tp:taxon-name></italic> Yang et al., 2018; <bold>3.</bold> <italic><tp:taxon-name><tp:taxon-name-part taxon-name-part-type="genus" reg="Macrothele">M.</tp:taxon-name-part><tp:taxon-name-part taxon-name-part-type="species" reg="undata">undata</tp:taxon-name-part></tp:taxon-name></italic> Tang, Zhao &amp; Yang, 2020; <bold>4.</bold> <italic><tp:taxon-name><tp:taxon-name-part taxon-name-part-type="genus" reg="Macrothele">M.</tp:taxon-name-part><tp:taxon-name-part taxon-name-part-type="species" reg="jinlin">jinlin</tp:taxon-name-part></tp:taxon-name></italic> Yang et al., 2018; <bold>5.</bold> <italic><tp:taxon-name><tp:taxon-name-part taxon-name-part-type="genus" reg="Macrothele">M.</tp:taxon-name-part><tp:taxon-name-part taxon-name-part-type="species" reg="jingzhao">jingzhao</tp:taxon-name-part></tp:taxon-name></italic> Chen, Jiang &amp; Yang, 2020; <bold>6.</bold> <italic><tp:taxon-name><tp:taxon-name-part taxon-name-part-type="genus" reg="Macrothele">M.</tp:taxon-name-part><tp:taxon-name-part taxon-name-part-type="species" reg="multispine">multispine</tp:taxon-name-part></tp:taxon-name></italic> Wang, Li &amp; Yang, 2019; <bold>7.</bold> <italic><tp:taxon-name><tp:taxon-name-part taxon-name-part-type="genus" reg="Macrothele">M.</tp:taxon-name-part><tp:taxon-name-part taxon-name-part-type="species" reg="sanheensis">sanheensis</tp:taxon-name-part></tp:taxon-name></italic> Tang, Zhao &amp; Yang, 2020 ; <bold>8.</bold> <italic><tp:taxon-name><tp:taxon-name-part taxon-name-part-type="genus" reg="Macrothele">M.</tp:taxon-name-part><tp:taxon-name-part taxon-name-part-type="species" reg="yani">yani</tp:taxon-name-part></tp:taxon-name></italic> Xu, Yin &amp; Griswold, 2002, Shi et al. 2018; <bold>9.</bold> <italic><tp:taxon-name><tp:taxon-name-part taxon-name-part-type="genus" reg="Macrothele">M.</tp:taxon-name-part><tp:taxon-name-part taxon-name-part-type="species" reg="yongshengensis">yongshengensis</tp:taxon-name-part></tp:taxon-name></italic> Yang, Zhao &amp; Yang, 2019; <bold>10.</bold> <italic><tp:taxon-name><tp:taxon-name-part taxon-name-part-type="genus" reg="Macrothele">M.</tp:taxon-name-part><tp:taxon-name-part taxon-name-part-type="species" reg="menglunensis">menglunensis</tp:taxon-name-part></tp:taxon-name></italic> Li &amp; Zha, 2013; <bold>11.</bold> <italic><tp:taxon-name><tp:taxon-name-part taxon-name-part-type="genus" reg="Macrothele">M.</tp:taxon-name-part><tp:taxon-name-part taxon-name-part-type="species" reg="yunlingensis">yunlingensis</tp:taxon-name-part></tp:taxon-name></italic> Yang, Zhao &amp; Yang, 2019; <bold>12.</bold> <italic><tp:taxon-name><tp:taxon-name-part taxon-name-part-type="genus" reg="Macrothele">M.</tp:taxon-name-part><tp:taxon-name-part taxon-name-part-type="species" reg="arcuata">arcuata</tp:taxon-name-part></tp:taxon-name></italic> Tang, Zhao &amp; Yang, 2020; <bold>13.</bold> <italic><tp:taxon-name><tp:taxon-name-part taxon-name-part-type="genus" reg="Macrothele">M.</tp:taxon-name-part><tp:taxon-name-part taxon-name-part-type="species" reg="yunnanica">yunnanica</tp:taxon-name-part></tp:taxon-name></italic> Zhu &amp; Song, 2000; <bold>14.</bold> <italic><tp:taxon-name><tp:taxon-name-part taxon-name-part-type="genus" reg="Macrothele">M.</tp:taxon-name-part><tp:taxon-name-part taxon-name-part-type="species" reg="washanensis">washanensis</tp:taxon-name-part></tp:taxon-name></italic> sp. n.; <bold>15.</bold> <italic><tp:taxon-name><tp:taxon-name-part taxon-name-part-type="genus" reg="Macrothele">M.</tp:taxon-name-part><tp:taxon-name-part taxon-name-part-type="species" reg="wuliangensis">wuliangensis</tp:taxon-name-part></tp:taxon-name></italic> sp. n.</p></caption><graphic xmlns:xlink="http://www.w3.org/1999/xlink" xlink:href="bdj-10-e90967-g015.jpg" position="float" id="oo_750533.jpg" orientation="portrait" xlink:type="simple"><uri content-type="original_file" xlink:type="simple">https://binary.pensoft.net/fig/750533</uri></graphic></fig><fig id="F8016110" position="float" orientation="portrait"><object-id xmlns:xlink="http://www.w3.org/1999/xlink" content-type="arpha" xlink:type="simple">92991B5D-B8E8-5E08-B3A4-128F9CD6CB9E</object-id><object-id xmlns:xlink="http://www.w3.org/1999/xlink" content-type="doi" xlink:type="simple">10.3897/BDJ.10.e90967.figure14</object-id><label>Figure 14.</label><caption><p><italic><tp:taxon-name><tp:taxon-name-part taxon-name-part-type="genus" reg="Macrothele">Macrothele</tp:taxon-name-part><tp:taxon-name-part taxon-name-part-type="species" reg="wuliangensis">wuliangensis</tp:taxon-name-part></tp:taxon-name></italic> sp. n. <bold>A</bold> Microhabitat; <bold>B</bold> Spider shelter; <bold>C</bold> Web; <bold>D</bold> Living female.</p></caption><graphic xmlns:xlink="http://www.w3.org/1999/xlink" xlink:href="bdj-10-e90967-g014.jpg" position="float" id="oo_713336.jpg" orientation="portrait" xlink:type="simple"><uri content-type="original_file" xlink:type="simple">https://binary.pensoft.net/fig/713336</uri></graphic></fig></tp:treatment-sec></tp:taxon-treatment>
